# Supplementary material for: Arterial Pulse Wave Velocity Signal Reconstruction Using Low Sampling Rates
Source: Biosensors (Basel). 2024 Feb 8;14(2):92. doi: 10.3390/bios14020092 (PMC10887207; doi:10.3390/bios14020092)
Supplement: Supplementary file 1 [file biosensors-14-00092-s001.zip]

Archive with 1 entries (1 files):
- biosensors-2776875-supplementary.pdf
